# Supplementary material for: Revisiting food insecurity gender disparity
Source: PLoS One. 2023 Aug 15;18(8):e0287593. doi: 10.1371/journal.pone.0287593 (PMC10426994; doi:10.1371/journal.pone.0287593)
Supplement: S1 Dataset — (TXT) [file pone.0287593.s003.txt]

Dataset https://observatorio.ministeriodesarrollosocial.gob.cl/encuesta-casen-2017
